# Supplementary material for: HRV-Based Recognition of Complex Emotions: Feature Identification and Emotion-Specific Indicator Selection
Source: Healthcare (Basel). 2025 Nov 24;13(23):3036. doi: 10.3390/healthcare13233036 (PMC12692675; doi:10.3390/healthcare13233036)
Supplement: Supplementary file 1 [file healthcare-13-03036-s001.zip]

Archive with 1 entries (1 files):
- healthcare-3930228-supplementary.pdf
